# Supplementary material for: Wenshenyang recipe treats infertility through hormonal regulation and inflammatory responses revealed by transcriptome analysis and network pharmacology
Source: Front Pharmacol. 2022 Aug 8;13:917544. doi: 10.3389/fphar.2022.917544 (PMC9393626; doi:10.3389/fphar.2022.917544)
Supplement: Supplementary file 2 [file DataSheet1.xlsx]

## Sheet: S1
TABLE S1 | The primer sequences for qPCR.
Gene	Forward (5'to3')	Reverse (5'to3')
GAPDH	GGAGCGAGATCCCTCCAAAAT	GGCTGTTGTCATACTTCTCATGG
IL-4	CGGCAACTTTGTCCACGGA	TCTGTTACGGTCAACTCGGTG
IL-10	GACTTTAAGGGTTACCTGGGTTG	TCACATGCGCCTTGATGTCTG

## Sheet: S2
TABLE S2 | Potential targets of Gusuibu(110), Roucongrong(90) and Yinyanghuo(111) from TCMSP.
Gusuibu Gene		Roucongrong Gene		Yinyanghuo Gene
ADRB1	DPP4	ACPP	CXCL2	CHEK2	PRSS1
ADRB2	ERBB2	PARP1	HK2	AHSA1	PRKCB
AHR	THRB	ADRB2	HSP90AA1	NPEPPS	PRKCA
AKT1	F7	AKT1	HTR2A	VEGFA	PRKACA
APOB	FASN	AR	IGFBP3	TP53	PPARG
BCL2	GABRA1	E2F1	CXCL10	TGFB1	PPARD
CAT	GOT1	GSTM1	IRF1	CCL2	PPARA
CYP1A1	GSK3B	GSTM2	JUN	PTGS2	POR
CYP1B1	GSR	HSF1	KCNH2	PDE3A	PIM1
CYP19A1	HMGCR	IGF2	KCNMA1	NOS3	PCOLCE
ESR1	HSP90AA1	IL6	MMP1	NOS2	ODC1
NR3C1	ICAM1	IL10	NKX3-1	NFE2L2	MYC
GSTM1	IGHG1	INSR	OPRM1	MMP2	MPO
GSTM2	IKBKB	NFE2L2	PCOLCE	KDR	MAOB
GSTP1	KCNH2	NOS3	PLAT	INSR	KCNMA1
HMOX1	LDLR	PGR	POR	IL10	KCNH2
IFNG	LTA4H	PIK3CG	PRKACA	IL1B	JUN
IL6	MAP2	PLAU	PRKCA	IL1A	CXCL8
INSR	MCL1	PON1	PRKCB	IFNG	ICAM1
NFE2L2	NR3C2	PTGS2	PRSS1	HSPB1	HSP90AA1
NOS2	MMP1	PTPN1	PSMD3	HMOX1	HSPA5
NOS3	ABCC1	SPP1	PTGS1	HIF1A	GSK3B
PGR	MTTP	TGFB1	RAF1	GSTP1	CXCL2
PLAU	PCNA	TNF	RXRG	ESR2	GRIA2
PON1	PIM1	NPEPPS	SCN5A	ESR1	GJA1
MAPK1	PPARA	AHSA1	SLC6A4	MAPK14	GABRA6
PTGS2	PPARG	CHEK2	SULT1E1	AR	GABRA2
SOD1	PPP3CA	ACACA	THBD	BIRC5	GABRA1
SREBF1	PRKACA	ACHE	XDH	AKT1	F10
TGFB1	PRKCA	ADRA1B	DCAF5	AHR	F7
TNF	MAPK3	ADRA1A	ABCG2	ADRB2	F3
ADIPOQ	MAPK8	AKR1B1	NCOA2	PARP1	THRB
AHSA1	PRSS1	CALM1	PPARGC1A	NCF1	ERBB2
ABAT	PSMD3	CASP8	RASSF1	HERC5	ELK1
ACHE	PTGS1	CAV1		DUOX2	EGFR
ADCY2	RELA	RUNX2		PPARGC1A	DPP4
ADRA1B	SCN5A	CCNB1		NCOA2	NQO1
ADRA1A	SELE	CD40LG		NR1I3	CYP3A4
AKR1B1	SLC2A4	CDKN2A		ABCG2	CYP1A2
ALOX5	SLC6A3	CHRM1		DCAF5	CLDN4
BAD	SLPI	CHRM2		XDH	COL3A1
BCL2L1	SOAT1	CHRM3		VCAM1	CHRM5
CA2	STAT1	CHRM4		TOP2A	CHRM3
CASP7	TOP2A	CHRNA2		STAT1	CHRM1
CASP8	VCAM1	CHRNA7		SLC6A4	CHEK1
CDK1	XDH	CLDN4		SLC6A3	CDK1
CES1	SOAT2	CTSD		SLC2A4	CCNA2
CHRM2	AKR1C3	DIO1		SELE	RUNX1T1
CHRM3	NCOA1	E2F2		CXCL11	CAV1
CHRNA2	NR1I2	ERBB2		SCN5A	CALM1
CHRNA7	NR1I3	ERBB3		RXRA	ALOX5
CYP1A2	PPARGC1A	F7		RELA	ADRA1B
CYP3A4	UGT1A1	GABRA1		RB1	ADRA1D
AKR1C1	PLB1	GABRA2		RAF1	ACHE
NQO1		GABRA3		PTGS1	ACACA
DIO1		GABRA5		PTGER3

## Sheet: S3
TABLE S3 | 642 infertility related targets, including 246 from OMIM, 448 from NCBI-Gene and 124 from DisGeNET.
Gene symbol	Datebase	Gene symbol	Datebase	Gene symbol	Datebase	Gene symbol	Datebase	Gene symbol	Datebase	Gene symbol	Datebase
GAS8	DISGENET	FMR1	GENE	RBMY1A1	GENE	RNLS	GENE	MAP7	OMIM	MEI1	DISGENET&OMIM
GLI2	DISGENET	GAMT	GENE	CCL2	GENE	CHD7	GENE	BPY2	OMIM	MEIOB	DISGENET&OMIM
HLA-DQB1	DISGENET	GAPDH	GENE	CCL5	GENE	NLRP2	GENE	LATS1	OMIM	KLHL10	DISGENET&OMIM
HSD17B3	DISGENET	GDNF	GENE	SEMG1	GENE	POLR3B	GENE	CACNA2D2	OMIM	CCDC39	DISGENET&OMIM
OTX2	DISGENET	GHSR	GENE	SEMG2	GENE	WDR11	GENE	TRIP13	OMIM	MCIDAS	DISGENET&OMIM
PLIN1	DISGENET	GK	GENE	SHBG	GENE	KDM3A	GENE	GGPS1	OMIM	DNAAF3	DISGENET&OMIM
POU1F1	DISGENET	GNRH1	GENE	SLC1A1	GENE	NXF2	GENE	PICK1	OMIM	SOHLH1	DISGENET&OMIM
PTGER2	DISGENET	GNRHR	GENE	SLC6A8	GENE	EIF5A2	GENE	MDC1	OMIM	NR0B1	GENE&OMIM
RPGR	DISGENET	GPX1	GENE	SLC19A1	GENE	FMN2	GENE	MARF1	OMIM	APOB	GENE&OMIM
SOX3	DISGENET	GPX3	GENE	SLC22A5	GENE	DAZ3	GENE	UTP14C	OMIM	ASIP	GENE&OMIM
OFD1	DISGENET	GPX4	GENE	SOD2	GENE	DAZ2	GENE	CCP110	OMIM	CD9	GENE&OMIM
HESX1	DISGENET	PDIA3	GENE	SOX11	GENE	AVEN	GENE	MPZL2	OMIM	SCARB1	GENE&OMIM
USP8	DISGENET	GSTP1	GENE	SPP1	GENE	EPPIN	GENE	KHDRBS1	OMIM	CLGN	GENE&OMIM
ZMPSTE24	DISGENET	GSTT1	GENE	STAT3	GENE	AHRR	GENE	CAPN10	OMIM	CFTR	GENE&OMIM
STUB1	DISGENET	H2AX	GENE	TAC1	GENE	ZP4	GENE	CHEK2	OMIM	CGA	GENE&OMIM
EHMT2	DISGENET	HABP2	GENE	TAC3	GENE	TRPV4	GENE	NLRP1	OMIM	CGB3	GENE&OMIM
DNAI1	DISGENET	HFE	GENE	TACR3	GENE	PROK2	GENE	HARS2	OMIM	CLCN2	GENE&OMIM
STK36	DISGENET	HLA-G	GENE	TAF1	GENE	CSMD1	GENE	PRND	OMIM	CREM	GENE&OMIM
DHH	DISGENET	HMGB1	GENE	TBL1X	GENE	SPAG16	GENE	CADM1	OMIM	CYP19A1	GENE&OMIM
NME8	DISGENET	HOXA11	GENE	TF	GENE	NSUN7	GENE	PANX1	OMIM	DAZ1	GENE&OMIM
ZMYND10	DISGENET	HRG	GENE	TFF3	GENE	DEFB126	GENE	DPCD	OMIM	DAZL	GENE&OMIM
RNF216	DISGENET	HSD17B1	GENE	TGFB1	GENE	SPACA1	GENE	FETUB	OMIM	DMRT1	GENE&OMIM
HYDIN	DISGENET	HSPA1B	GENE	TGFB2	GENE	SPRY4	GENE	TEKT2	OMIM	ERCC2	GENE&OMIM
TTC19	DISGENET	HSPA1L	GENE	TGFB3	GENE	PCDH11Y	GENE	POLL	OMIM	ESR2	GENE&OMIM
DNAAF5	DISGENET	HSPB1	GENE	TIMP1	GENE	SPATA9	GENE	CNOT7	OMIM	FGF8	GENE&OMIM
ARMC4	DISGENET	HSP90AB1	GENE	TIMP2	GENE	TSSK6	GENE	IL23A	OMIM	FOXO3	GENE&OMIM
DNAAF2	DISGENET	HSPD1	GENE	TLR2	GENE	MND1	GENE	MED15	OMIM	FSHR	GENE&OMIM
CFAP298	DISGENET	IFNG	GENE	TLR4	GENE	LOXL4	GENE	BTG4	OMIM	NR5A1	GENE&OMIM
CDH23	DISGENET	IGF1	GENE	TNF	GENE	TXNDC2	GENE	BNC2	OMIM	GDF9	GENE&OMIM
DNAI2	DISGENET	IGF2	GENE	TNP1	GENE	HSFY1	GENE	DEPDC1B	OMIM	HOXA10	GENE&OMIM
TTC25	DISGENET	IGF2R	GENE	TNP2	GENE	FATE1	GENE	NUP107	OMIM	HSPA2	GENE&OMIM
DNAL1	DISGENET	IL1B	GENE	TP53	GENE	PYGO2	GENE	GMCL1	OMIM	INSL3	GENE&OMIM
RSPH3	DISGENET	IL1R1	GENE	CRISP2	GENE	MRAP2	GENE	TOP6BL	OMIM	LHB	GENE&OMIM
CEP19	DISGENET	IL1RN	GENE	TSPY1	GENE	NLRP3	GENE	TLE6	OMIM	LHCGR	GENE&OMIM
CCDC65	DISGENET	IL6	GENE	TSPYL1	GENE	FCRL3	GENE	SPEF2	OMIM	PGR	GENE&OMIM
LHX4	DISGENET	IL6R	GENE	TYK2	GENE	PROKR2	GENE	PGAP1	OMIM	POLG	GENE&OMIM
DRC1	DISGENET	IL10	GENE	UCHL3	GENE	PACRG	GENE	DCAF17	OMIM	PRM1	GENE&OMIM
LRRC56	DISGENET	IL11	GENE	UCN	GENE	RPS4Y2	GENE	PMFBP1	OMIM	PRM2	GENE&OMIM
CCDC151	DISGENET	IL17A	GENE	USF1	GENE	MUC17	GENE	KATNAL1	OMIM	SGK1	GENE&OMIM
DNAAF1	DISGENET	IL18	GENE	VDAC2	GENE	KHDC3L	GENE	ARMC2	OMIM	SPAG4	GENE&OMIM
PIH1D3	DISGENET	ING2	GENE	VHL	GENE	H2BW1	GENE	POMK	OMIM	AURKC	GENE&OMIM
HJV	DISGENET	INHA	GENE	XPC	GENE	WBP2NL	GENE	DRC7	OMIM	LEFTY2	GENE&OMIM
DNAAF4	DISGENET	INHBB	GENE	XRCC1	GENE	GGN	GENE	SYCE1	OMIM	TP73	GENE&OMIM
RSPH9	DISGENET	INS	GENE	XRCC2	GENE	TSSK4	GENE	CFAP70	OMIM	UBE2B	GENE&OMIM
GAS2L2	DISGENET	INSR	GENE	BAG6	GENE	CCDC141	GENE	ADAD1	OMIM	XPA	GENE&OMIM
NANOS1	DISGENET	ITGA6	GENE	DPF3	GENE	FBXO43	GENE	LRGUK	OMIM	ZP2	GENE&OMIM
RSPH4A	DISGENET	ITGA1	GENE	KDM5D	GENE	OR2W3	GENE	CDAN1	OMIM	USP9Y	GENE&OMIM
CCDC103	DISGENET	ITGA2	GENE	YBX3	GENE	GSTK1	GENE	HORMAD2	OMIM	FKBP6	GENE&OMIM
NAT2	GENE	ITGA4	GENE	TNFSF10	GENE	KMT5A	GENE	MCMDC2	OMIM	DNAH17	GENE&OMIM
ADA	GENE	ITGA5	GENE	FGF17	GENE	FEZF1	GENE	TTC21A	OMIM	DDX3Y	GENE&OMIM
PARP1	GENE	ITGAV	GENE	CACNA1H	GENE	MICA	GENE	CADM4	OMIM	CDY1	GENE&OMIM
ADRB1	GENE	ITGB1	GENE	CACNA1G	GENE	APAF1	OMIM	CFAP65	OMIM	BMP15	GENE&OMIM
ADRB2	GENE	ITGB3	GENE	PRY	GENE	AIRE	OMIM	ANKRD31	OMIM	PIWIL1	GENE&OMIM
AHR	GENE	ANOS1	GENE	XKRY	GENE	BBS1	OMIM	CATSPERE	OMIM	SPAG6	GENE&OMIM
AKT1	GENE	KCNQ1	GENE	VCY	GENE	BBS2	OMIM	REC114	OMIM	KATNB1	GENE&OMIM
ALDH3A2	GENE	KISS1	GENE	HS6ST1	GENE	BCL2L2	OMIM	SLC9C1	OMIM	SYCP2	GENE&OMIM
ALOX15	GENE	LIF	GENE	CDYL	GENE	ZFP36L2	OMIM	SH3PXD2B	OMIM	DMC1	GENE&OMIM
AMH	GENE	LIFR	GENE	CDY2A	GENE	BSG	OMIM	NANOS3	OMIM	RABL2B	GENE&OMIM
AMHR2	GENE	LIG4	GENE	NCR1	GENE	BUB1B	OMIM	FIGLA	OMIM	CSTF2T	GENE&OMIM
ANXA2	GENE	LIPE	GENE	ADAMTS1	GENE	CAMK4	OMIM	SPEM1	OMIM	DMXL2	GENE&OMIM
APEX1	GENE	MAGEB4	GENE	TBPL1	GENE	CDK4	OMIM	CKMT1A	OMIM	SPO11	GENE&OMIM
BIRC5	GENE	MBL2	GENE	CLOCK	GENE	CDO1	OMIM	GMNC	OMIM	SPAG8	GENE&OMIM
APOA1	GENE	MDM2	GENE	SEMA3E	GENE	CLU	OMIM	BRCA2	DISGENET&GENE	SOX8	GENE&OMIM
APOE	GENE	MFGE8	GENE	PCLAF	GENE	CPE	OMIM	BRDT	DISGENET&GENE	DCXR	GENE&OMIM
KLK3	GENE	KITLG	GENE	REC8	GENE	CYP11B1	OMIM	C3	DISGENET&GENE	MOV10L1	GENE&OMIM
FAS	GENE	MMP2	GENE	SRA1	GENE	ACE	OMIM	C5	DISGENET&GENE	MNS1	GENE&OMIM
FASLG	GENE	MMP9	GENE	CALCRL	GENE	DNAH8	OMIM	C9	DISGENET&GENE	TEX11	GENE&OMIM
SHROOM2	GENE	MSH3	GENE	SEMA3A	GENE	EGF	OMIM	CYP17A1	DISGENET&GENE	PRDM9	GENE&OMIM
ARNTL	GENE	MSH5	GENE	GNLY	GENE	EGR1	OMIM	GSTM1	DISGENET&GENE	DAZ4	GENE&OMIM
AXL	GENE	MSMB	GENE	TNFSF13B	GENE	ELAVL1	OMIM	HLA-DQA1	DISGENET&GENE	FANCM	GENE&OMIM
BAK1	GENE	MT-CO3	GENE	PLAC1	GENE	EPB41	OMIM	CFI	DISGENET&GENE	BOLL	GENE&OMIM
CCND1	GENE	MTHFD1	GENE	ACTL7A	GENE	EPB41L2	OMIM	IL1A	DISGENET&GENE	USP26	GENE&OMIM
BCL6	GENE	MTHFR	GENE	KIF2C	GENE	FKBP4	OMIM	IL6ST	DISGENET&GENE	TTC29	GENE&OMIM
BDNF	GENE	MT-ND4	GENE	GTF2A1L	GENE	FOXI1	OMIM	LMNA	DISGENET&GENE	KISS1R	GENE&OMIM
BGLAP	GENE	MTR	GENE	ADAMTS5	GENE	ADAM2	OMIM	MIF	DISGENET&GENE	NT5C1B	GENE&OMIM
BGN	GENE	MTRR	GENE	IL1RAPL1	GENE	GABRB1	OMIM	PROP1	DISGENET&GENE	CATSPER1	GENE&OMIM
BNC1	GENE	MUC1	GENE	RABL2A	GENE	HSF1	OMIM	TRO	DISGENET&GENE	CATSPER2	GENE&OMIM
BMP4	GENE	MUC4	GENE	SLC6A14	GENE	HSF2	OMIM	VEGFA	DISGENET&GENE	TBC1D20	GENE&OMIM
BMPR1B	GENE	NCAM1	GENE	PARK7	GENE	SMCP	OMIM	MKRN3	DISGENET&GENE	SGO2	GENE&OMIM
FOXL2	GENE	NFE2L2	GENE	TTLL5	GENE	NPAS2	OMIM	IL1R2	DISGENET&GENE	STRC	GENE&OMIM
BRCA1	GENE	NFKB1	GENE	GANAB	GENE	NPR2	OMIM	HERC2	DISGENET&GENE	NLRP7	GENE&OMIM
BUB1	GENE	NOS3	GENE	PUM2	GENE	NTRK2	OMIM	IFT140	DISGENET&GENE	DPY19L2	GENE&OMIM
CAT	GENE	NPHP1	GENE	DICER1	GENE	P2RX1	OMIM	NPAP1	DISGENET&GENE	TUBB8	GENE&OMIM
CDC25A	GENE	GPR143	GENE	SIRT1	GENE	PDE3A	OMIM	MAGEL2	DISGENET&GENE	AR	GENE&OMIM&DISGENET
CDH1	GENE	ODF1	GENE	TARDBP	GENE	PDPK1	OMIM	NLRP5	DISGENET&GENE	ESR1	GENE&OMIM&DISGENET
COMT	GENE	ODF2	GENE	TSSK2	GENE	PLP1	OMIM	NPHP4	DISGENET&GENE	FSHB	GENE&OMIM&DISGENET
CST3	GENE	OGG1	GENE	FLRT3	GENE	PLXNA1	OMIM	ATM	DISGENET&OMIM	LEP	GENE&OMIM&DISGENET
CTLA4	GENE	OR1D2	GENE	NSMF	GENE	SNAI2	OMIM	DNAH5	DISGENET&OMIM	NDN	GENE&OMIM&DISGENET
CYP1A1	GENE	OXT	GENE	TINF2	GENE	SNRPA1	OMIM	DNAH9	DISGENET&OMIM	SNRPN	GENE&OMIM&DISGENET
CYP1B1	GENE	OXTR	GENE	DAZAP1	GENE	SOX9	OMIM	NR3C1	DISGENET&OMIM	SPAG1	GENE&OMIM&DISGENET
CYP2B6	GENE	PAEP	GENE	GREM1	GENE	UAP1	OMIM	LEPR	DISGENET&OMIM	SRY	GENE&OMIM&DISGENET
CYP21A2	GENE	SERPINE1	GENE	MLH3	GENE	SPINK2	OMIM	PRLR	DISGENET&OMIM	ZP3	GENE&OMIM&DISGENET
DEFB1	GENE	SERPINA5	GENE	PELP1	GENE	SREBF1	OMIM	KL	DISGENET&OMIM	DNAH11	GENE&OMIM&DISGENET
DMD	GENE	PCSK5	GENE	DKKL1	GENE	ZEB1	OMIM	H6PD	DISGENET&OMIM	ZP1	GENE&OMIM&DISGENET
DNMT1	GENE	PDCD1	GENE	MORC1	GENE	THRA	OMIM	ADGRG2	DISGENET&OMIM	DNAH1	GENE&OMIM&DISGENET
DNMT3A	GENE	PDHA2	GENE	RBMXL2	GENE	THRB	OMIM	CCNO	DISGENET&OMIM	SPATA16	GENE&OMIM&DISGENET
DRD2	GENE	PDZK1	GENE	DROSHA	GENE	TUBG1	OMIM	LRRC6	DISGENET&OMIM	QRICH2	GENE&OMIM&DISGENET
DUSP6	GENE	PEPD	GENE	DDX25	GENE	UTY	OMIM	CCDC40	DISGENET&OMIM	PLCZ1	GENE&OMIM&DISGENET
E2F1	GENE	ABCB1	GENE	DNMT3L	GENE	VDAC3	OMIM	CFAP44	DISGENET&OMIM	SLC26A8	GENE&OMIM&DISGENET
EGR4	GENE	PLAU	GENE	FOXP3	GENE	VDR	OMIM	TEX14	DISGENET&OMIM	SEPTIN12	GENE&OMIM&DISGENET
EPHX1	GENE	PON1	GENE	YBX2	GENE	ZBTB16	OMIM	GBA2	DISGENET&OMIM	SUN5	GENE&OMIM&DISGENET
EPHX2	GENE	PON2	GENE	OAZ3	GENE	CLPP	OMIM	CFAP43	DISGENET&OMIM	WDR66	GENE&OMIM&DISGENET
ETV5	GENE	PRL	GENE	GHRL	GENE	GNPAT	OMIM	TSGA10	DISGENET&OMIM	PATL2	GENE&OMIM&DISGENET
F5	GENE	PTGDS	GENE	SPA17	GENE	CDC14A	OMIM	CFAP300	DISGENET&OMIM	PADI6	GENE&OMIM&DISGENET
FCGR2A	GENE	PTGS2	GENE	TAF7L	GENE	IRS2	OMIM	RSPH1	DISGENET&OMIM	DNAJB13	GENE&OMIM&DISGENET
FCGR3A	GENE	PTPN1	GENE	IL17RD	GENE	BECN1	OMIM	CCDC114	DISGENET&OMIM	FSIP2	GENE&OMIM&DISGENET
FGFR1	GENE	RAG1	GENE	PIWIL2	GENE	TOP3B	OMIM	AK7	DISGENET&OMIM	WEE2	GENE&OMIM&DISGENET

## Sheet: S4-A
TABLE S4-A | PPIN node topology parameter results of 44 WSYR infertility therapeutic targets
NO.	node_name	Degree	Closeness	Betweenness	normalized sum value	NO.	node_name	Degree	Closeness	Betweenness	normalized sum value
1	ESR1	10	19.83	421.75	3	19	PTPN1	3	14.73	44.04	0.91
2	TP53	9	19.03	254.71	2.43	20	INSR	3	14.07	47.1	0.86
3	AKT1	9	18.78	243.8	2.38	21	CYP19A1	2	13.87	91.12	0.84
4	IL6	10	17.71	100.12	2.06	22	HSPB1	3	15.12	0	0.83
5	IL10	9	16.63	47.42	1.74	23	TGFB1	3	12.46	0	0.61
6	TNF	7	16.65	136.5	1.73	24	PARP1	2	13.78	0	0.61
7	NR3C1	4	16.62	159.28	1.45	25	E2F1	2	13.65	0	0.6
8	AHR	4	15.03	192.11	1.39	26	ESR2	2	13.37	0	0.58
9	IL1B	7	15.79	22.04	1.39	27	IGF2	2	12.21	13.24	0.51
10	CYP1A1	5	13.18	193.5	1.36	28	GSTM1	2	9.94	66	0.45
11	NOS3	4	16.2	109.49	1.29	29	CYP1B1	2	11.52	0	0.43
12	VEGFA	4	15.07	83.25	1.14	30	PGR	1	12.4	0	0.39
13	IFNG	5	14.79	38.24	1.12	31	CHEK2	1	12.07	0	0.36
14	MMP2	5	14.38	33.92	1.08	32	BIRC5	1	12.07	0	0.36
15	PTGS2	3	15.4	91.99	1.07	33	CAT	1	11.92	0	0.35
16	AR	3	14.92	64.38	0.97	34	GSTP1	1	9.28	0	0.13
17	IL1A	5	13.83	0	0.95	35	SPP1	1	7.7	0	0
18	CCL2	5	13.83	0	0.95

## Sheet: S4-B
TABLE S4-B| Results of PPIN node topology parameters based on 3 hormone regulation-related signaling pathways from dry experiments.
NO.	node_name	Degree	Closeness	Betweenness	normalized sum value
1	ESR1	11	11	13.37	3
2	AKT1	10	10.5	8.97	2.34
3	PGR	8	9.5	3.9	1.29
4	CYP19A1	8	9.5	2.7	1.2
5	AHR	8	9.5	2.7	1.2
6	ESR2	7	9	4.73	1.19
7	AR	8	9.5	3.67	1.11
8	MMP2	6	8.5	1.67	0.46
9	HSPB1	6	8.5	1.4	0.44
10	CYP1B1	5	8	0.4	0.2
11	NR3C1	6	8.5	0	0.17
12	NOS3	5	8	0.5	0.04

## Sheet: S4-C
TABLE S4-C| Results of PPIN node topology parameters based on 3 immune inflammation-related signaling pathways from dry experiments.
NO.	node_name	Degree	Closeness	Betweenness	normalized sum value
1	TP53	14	14.5	22.6	3
2	IL6	14	14.5	14.36	2.64
3	PTGS2	13	14	7.45	2.17
4	AKT1	12	13.5	10.86	2.15
5	TNF	13	14	7.86	2.02
6	IL1B	12	13.5	1.95	1.92
7	IL1A	12	13.5	1.95	1.76
8	CYP1A1	8	11.5	4.79	1.72
9	VEGFA	11	13	0	1.67
10	TGFB1	11	13	0	1.51
11	MMP2	11	13	0	1.51
12	CYP1B1	4	9.5	0	1.51
13	CCL2	12	13.5	5.9	1.27
14	PON1	4	9.33	0.29	0.37
15	IL10	11	13	0	0.33
16	BIRC5	2	8.33	0	0

## Sheet: S5-A
TABLE S5-A | Results of PPIN node topology parameters of all DEGs based on wet experiments.
NO.	Node	Degree	Closeness	Betweenness	normalized sum value	NO.	Node	Degree	Closeness	Betweenness	normalized sum value
1	STAT3	26	53.33	1506.64	2.86	44	PPARGC1A	4	33.75	375.2	0.76
2	TP53	22	51.75	1751.08	2.79	45	YWHAH	6	36.78	34.25	0.73
3	PIK3R1	23	51.03	1029.79	2.4	46	SFN	6	36.78	34.25	0.73
4	EGFR	22	51.17	787.6	2.23	47	TNFRSF1A	5	36.33	106.6	0.72
5	HRAS	19	48.03	482.76	1.84	48	VCAN	7	34.68	0	0.69
6	PTK2	17	47.2	511.61	1.75	49	HSP90B1	7	34.68	0	0.69
7	IL6	18	46.83	410.91	1.72	50	IL6R	5	36.75	8.94	0.68
8	STAT1	14	44.92	532.11	1.58	51	IL23A	4	37.25	2.39	0.65
9	SDC2	16	45.92	309.56	1.56	52	PAK3	5	34.9	17.93	0.63
10	EGF	15	45.42	258.45	1.48	53	EREG	4	36.28	0	0.62
11	FOS	11	44.42	432.83	1.39	54	ESR2	3	35.5	88.57	0.61
12	GNAI1	13	42.45	150.7	1.25	55	TXN	3	33.28	175.55	0.59
13	FN1	12	41.23	109.1	1.15	56	THRB	3	34.95	82.85	0.59
14	AKT2	9	40.2	324.68	1.12	57	CAV2	4	35.07	6.74	0.59
15	CXCL8	10	40.23	59.3	1.01	58	CAV1	4	33.87	13.85	0.56
16	PLCG1	9	41.08	49	0.99	59	FOXO4	4	34.03	3.14	0.56
17	ITGAV	9	38.87	127.03	0.97	60	IL1R1	2	35.62	0	0.52
18	LAMC1	10	38.65	67.85	0.97	61	SHC2	3	34.15	3.64	0.52
19	TYK2	7	39.75	180.69	0.95	62	PIM1	2	35.15	2.06	0.51
20	PPARG	7	38.25	249.1	0.94	63	ROCK1	4	31.73	0	0.49
21	NCK1	9	39.28	52.63	0.94	64	BAD	4	30.73	12.29	0.47
22	PPP2CA	8	40.2	68.91	0.93	65	JUNB	2	33.53	0	0.46
23	CXCL1	9	39.07	40.02	0.93	66	LCN2	2	33.07	0	0.45
24	KDR	9	38.03	58.19	0.91	67	ATM	2	32.7	0	0.44
25	CXCL2	8	38.57	21.72	0.86	68	KAT2B	2	32.45	0	0.43
26	MED1	8	33	290.82	0.85	69	WASF1	3	30.9	0	0.42
27	CDKN2A	6	39.45	95.15	0.85	70	HSPA8	2	31.98	0	0.41
28	SUMO2	6	36.03	268.59	0.85	71	IL18	1	32.07	0	0.38
29	PTK2B	8	37.4	47.33	0.84	72	CYBA	3	29.17	0.5	0.37
30	GNGT2	8	37.45	28.8	0.83	73	TP53BP2	1	31.62	0	0.36
31	GNG3	8	37.45	28.8	0.83	74	GADD45A	1	31.62	0	0.36
32	CDKN1A	5	38.28	184.15	0.82	75	SIRT3	2	24.7	168	0.3
33	IGFBP7	8	36.87	22.65	0.81	76	HMOX1	1	28.87	0	0.28
34	BCL6	5	40.7	26.72	0.81	77	NR4A2	2	27.27	4.7	0.28
35	VCAM1	6	37.92	78.05	0.79	78	NR1H2	2	27.27	4.7	0.28
36	F5	8	36.27	12.21	0.79	79	THEM4	1	26.9	0	0.23
37	RASA1	7	37.48	12.02	0.78	80	SOCS5	1	26.83	0	0.22
38	HDAC1	6	37.17	98.12	0.78	81	ARNT	1	26.27	0	0.21
39	CTNND1	5	36.62	179.33	0.77	82	BMF	1	25.85	0	0.2
40	PIAS1	6	36.58	110.22	0.77	83	MMP7	1	25.4	0	0.18
41	BCL2L1	4	37.28	214.4	0.77	84	TXNIP	1	23.88	0	0.14
42	ITGB2	6	37.08	74.65	0.77	85	NR2C2	1	23.18	0	0.12
43	POMC	7	36.9	9.58	0.76	86	SOD2	1	19.18	0	0

## Sheet: S5-B
TABLE S5-B | Results of PPIN node topology parameters of DEGs on 2 hormone regulation-related signaling pathways based on wet experiments.
NO.	Node	Degree	Closeness	Betweenness	normalized sum value
1	ESR2	14	16	61.89	2.85
2	HRAS	15	16.5	39.04	2.63
3	EGFR	14	16	35.11	2.42
4	EGF	12	15	14.94	1.8
5	PIK3R1	12	15	12.8	1.76
6	FOS	10	14	14.18	1.49
7	PTK2	9	13.5	2.33	1.15
8	CAV1	8	13	4.83	1.04
9	GNAI1	8	13	2.6	1
10	HDAC1	6	12	9.93	0.83
11	GNGT2	6	12	1.04	0.68
12	GNG3	6	12	1.04	0.68
13	AKT2	6	11.67	1.6	0.64
14	EREG	6	11.83	0	0.64
15	CAV2	4	11	0	0.37
16	MMP7	4	10.83	0	0.34
17	CALM1	3	10.5	0	0.22
18	MED1	3	10.33	0.33	0.2
19	KAT2B	2	9.5	0.33	0.01

## Sheet: S5-C
TABLE S5-C | Results of PPIN node topology parameters of DEGs on 3 immune inflammation-related signaling pathways based on wet experiments.
NO.	Node	Degree	Closeness	Betweenness	normalized sum value	NO.	Node	Degree	Closeness	Betweenness	normalized sum value
1	STAT3	31	32.5	169.32	3	19	IL1R1	12	22.67	3.85	0.6
2	IL6	28	31	119.17	2.48	20	BCL6	11	22.5	8.47	0.58
3	STAT1	25	29.5	73.23	1.99	21	AKT2	10	22	9.04	0.51
4	TP53	23	28.5	97.74	1.99	22	LCN2	10	21.83	3.28	0.46
5	FN1	21	27.5	57.28	1.6	23	TYK2	9	21.33	4.31	0.4
6	FOS	20	27	40.88	1.43	24	PIM1	7	20.33	7.19	0.27
7	CXCL1	17	25.5	18.45	1.08	25	PTK2B	7	20.5	4.08	0.26
8	PIK3R1	15	24.5	33.99	1.02	26	HSP90B1	7	20.5	3.83	0.26
9	BCL2L1	15	24.5	22.75	0.96	27	PIAS1	7	20.5	2	0.25
10	HMOX1	15	24.5	7.66	0.87	28	PLCG1	7	20.33	3.27	0.24
11	IL18	15	24.5	6.99	0.86	29	SOD2	7	20.5	0.74	0.24
12	VCAM1	14	24	11.29	0.82	30	POMC	6	20	1.36	0.17
13	HRAS	13	23.5	18.91	0.79	31	JUNB	6	19.83	0.77	0.16
14	TNFRSF1A	14	24	5.2	0.78	32	ITGB2	6	19.67	1.77	0.15
15	CXCL2	14	23.83	6.31	0.78	33	SOCS5	6	19.67	0.55	0.14
16	IL6R	12	22.67	10.54	0.64	34	HSPA8	5	18.5	2.44	0.03
17	IL23A	12	22.67	9.72	0.64	35	PPP2CA	5	18.17	3.95	0.02
18	CDKN1A	12	23	5.7	0.64

## Sheet: S6
TABLE S6 | Compounds reported to be associated with infertility in Gusuibu, Yinyanghuo and Roucongrong.
Prescription	TCMs	Compounds	Treating infertility
WSYR	Gusuibu	Xanthogalenol	Regulation of ESR1, ESR2, IL-4, and CAT
		Davallioside A_qt
		(+)-catechin
		naringenin
	Roucongrong	Marckine	Regulation of ESR1, IL-4, IL-6, and CCL2
		Arachidonate
		Suchilactone
		quercetin
	Yinyanghuo	Yinyanghuo A	Regulation of ESR1, ESR2, AR, IL-4, IL-10, and PTGS2
		Yinyanghuo B
		Yinyanghuo C
		Linoleyl acetate
		Anhydroicaritin
		8-Isopentenyl-kaempferol
